# Supplementary material for: Spatial and Temporal Dynamics of Peste des Petits Ruminants Outbreaks and Their Clinical Impact in Small Ruminants in North Shewa Zone, Ethiopia: Implications for Eradication
Source: Transbound Emerg Dis. 2025 Nov 11;2025:9047158. doi: 10.1155/tbed/9047158 (PMC12626705; doi:10.1155/tbed/9047158)
Supplement: Supporting Information 1 — Annex S1: This annex includes a questionnaire designed to evaluate the effectiveness of the PPR Risk-Based Vaccination Campaign (RBVC). It covers key aspects, such as the start and strategy of the vaccination campaign and the occurrence of PPR outbreaks. The questionnaire also gathers information on laboratory sample submission for disease confirmation and the outcomes of these efforts. [file 9047158.f1.zip]

Archive with 3 entries (3 files):
- Annex S1.docx
- Annex Sa.docx
- Annex Sb.docx
